# Supplementary material for: The non-invasive serum biomarkers contributes to indicate liver fibrosis staging and evaluate the progress of chronic hepatitis B
Source: BMC Infect Dis. 2024 Jun 26;24:638. doi: 10.1186/s12879-024-09465-z (PMC11201783; doi:10.1186/s12879-024-09465-z)
Supplement: Supplementary file 1 — Supplementary Material 1 [file 12879_2024_9465_MOESM1_ESM.xls]

## Sheet: F0
name	sex	age	age（）	grade	ALT(U/L)	AST(U/L)	GGT(U/L)	ALP(U/L)	TB(umol/L)	IB(umol/L)	ALB(g/L)	CREAT(umol/L)	PTA(%)	PT-sec	APTT-sec	PT-INR	PLT(10E9/L)	FIB4	APRI	ALBI	AAR	GPR
patient 1	male	28	28	G1	55	34	26	78	9	5	50	98	87	14	39	1.09	270	0.604691	0.314815	-3.6202	0.618182	0.0962963
patient 2	male	29	29	G1	261	68	38	107	36	27	47	93	81	15	41	1.14	341	0.701291	0.498534	-2.96784	0.260536	0.111437
patient 3	male	39	39	G1	157	52	73	46	12	7	42	85	91	14	42	1.05	229	1.22809	0.567686	-2.85774	0.33121	0.318777
patient 4	male	40	40	G1	49	29	35		16	13	47	97	97	13	35	1.01	133	1.6196	0.545113	-3.20028	0.591837	0.263158
patient 5	male	29	29	G1	33	23	34		14	10	47	62	95	14	39	1.03	317	0.438735	0.181388	-3.23856	0.69697	0.107256
patient 6	female	31	31	G2	40	31	18	61	13	9	49	59	108	13	45	0.96	357	0.483475	0.217087	-3.4298	0.775	0.0504202
patient 7	male	33	33	G1	48	22	64	180	12	8	50	57	109	13	32	0.95	281	0.550832	0.19573	-3.53774	0.458333	0.227758
patient 8	male	42	42	G1	6	17	13	72	19	15	40	60	86	14	41	1.1	93	1.86205	0.456989	-2.55602	2.83333	0.139785
patient 9	male	40	40	G1	124	43	107	57	19	11	41	83	98	13	39	1.01	135	1.94294	0.796296	-2.64102	0.346774	0.792593
patient 10	male	40	40	G1	20	20	16		20	12	51	68	91	14	41	1.06	202	0.885571	0.247525	-3.47632	1	0.0792079
patient 11	female	28	28	G2	22	57	37	49	10	4	45	39	90	14	42	1.07	249	0.848977	0.572289	-3.165	2.59091	0.148594
patient 12	female	55	55	G1	16	20	10	59	5	3	42	52	88	14	36	1.08	167	1.47286	0.299401	-3.10868	1.25	0.0598802
patient 13	female	45	45	G1	41	23	17	43	9	7	47	35	95	14	35	1.03	205	1.05274	0.280488	-3.3652	0.560976	0.0829268
patient 14	male	44	44	G1	22	19	16		16	13	49	65	99	13	43	1.01	220	0.87178	0.215909	-3.37028	0.863636	0.0727273
patient 15	male	38	38	G1	48	25	31	61	12	11	49	61	114	12	35	0.93	236	0.805085	0.264831	-3.45274	0.520833	0.131356
patient 16	male	34	34	G2	189	120	68	108	15	11	46	58	109	13	35	0.96	136	2.73861	2.20588	-3.13378	0.634921	0.5
patient 17	female	35	35	G1	13	19	15		11	9	52	53	123	12	35	0.89	257	0.593624	0.184825	-3.73268	1.46154	0.0583658
patient 18	male	32	32	G1	39	22	21	72	11	10	47	51	115	12	35	0.93	136	1.10363	0.404412	-3.30768	0.564103	0.154412
patient 19	male	43	43	G1	15	23	17	69	8	7	46	57	103	13	35	0.98	180	1.14567	0.319444	-3.31396	1.53333	0.0944444
patient 20	male	45	45	G2	31	14	16	62	15	13	40	88	93	14	32	1.05	154	1.09334	0.227273	-2.62378	0.451613	0.103896
patient 21	female	43	43	G1	15	22	12	50	8	5	49	45	104	13	41	0.98	293	0.688355	0.187713	-3.56896	1.46667	0.0409556
patient 22	male	30	30	G1	70	36	20	51	5	4	53	75	111	13	36	0.94	271	0.664207	0.332103	-4.04368	0.514286	0.0738007
patient 23	male	44	44	G1	37	30	31	76	10	8	49	59	115	13	33	0.92	176	1.36931	0.426136	-3.505	0.810811	0.176136
patient 24	male	30	30	G2	53	21	72	69	6	4	46	76	107	13	41	0.97	390	0.352506	0.134615	-3.39642	0.396226	0.184615
patient 25	male	29	29	G1	44	27	29	73	12	8	46	87	98	14	34	1.01	177	0.851347	0.381356	-3.19774	0.613636	0.163842
patient 26	female	42	42	G1	53	48	16	28	3	0.2	53	43	96	13	36	1.02	260	1.11917	0.461538	-4.1901	0.90566	0.0615385
patient 27	male	40	40	G1	26	21	30	73	7	5	47	74	99	13	35	1	221	0.829425	0.237557	-3.43724	0.807692	0.135747
patient 28	male	38	38	G1	35	30	26	68	13	10	47	74	98	13	35	1.02	246	0.846075	0.304878	-3.2598	0.857143	0.105691
patient 29	male	47	47	G1	24	27	20	60	11	9	48	81	98	13	35	1.01	217	1.12543	0.31106	-3.39268	1.125	0.0921659
patient 30	male	34	34	G1	24	18	14	45	15	11	50	79	105	13	38	0.97	169	0.853549	0.266272	-3.47378	0.75	0.0828402
patient 31	male	44	44	G1	21	21	33	64	11	8	47	86	101	13	38	0.99	294	0.685828	0.178571	-3.30768	1	0.112245
patient 32	male	31	31	G1	24	20	50		5	4	49	87	111	13	44	0.94	384	0.361032	0.130208	-3.70368	0.833333	0.130208
patient 33	female	39	39	G1	16	19	14	68	6	5	43	50	95	14	37	1.03	215	0.790684	0.22093	-3.14142	1.1875	0.0651163
patient 34	male	23	23	G1	45	28	44	58	10	8	52	95	101	13	33	1	290	0.419671	0.241379	-3.76	0.622222	0.151724
patient 35	female	26	26	G1	19	17	17	54	8	7	42	51	87	14	36	1.09	242	0.442978	0.17562	-2.97396	0.894737	0.0702479
patient 36	female	33	33	G2	89	52	45	60	12	8	46	55	87	14	38	1.09	208	1.14407	0.625	-3.19774	0.58427	0.216346
patient 37	male	24	24	G1	26	21	29	65	16	13	48	78	90	14	41	1.06	219	0.5022	0.239726	-3.28528	0.807692	0.13242
patient 38	female	28	28	G1	13	17	13	49	10	8	50	50	100	13	39	1.01	244	0.473143	0.17418	-3.59	1.30769	0.0532787
patient 39	female	24	24	G1	62	54	101	194	7	5	49	52	96	14	38	1.03	367	0.480554	0.367847	-3.60724	0.870968	0.275204
patient 40	male	25	25	G1	37	20	19	58	10	8	49	99	88	14	37	1.08	191	0.585358	0.26178	-3.505	0.540541	0.0994764
patient 41	female	35	35	G1	30	21	21	56	6	4	44	55	102	13	40	0.99	213	0.753005	0.246479	-3.22642	0.7	0.0985915
patient 42	male	33	33	G1	78	26	24	45	8	6	51	82	107	13	38	0.97	316	0.532493	0.205696	-3.73896	0.333333	0.0759494
patient 43	male	59	59	G1	22	29	25	71	10	8	54	92	100	13	38	1	168	1.89122	0.431548	-3.93	1.31818	0.14881
patient 44	female	37	37	G1	25	27	16	36	8.1	5.6	47.7	60					228	0.876316	0.296053	-3.4549	1.08	0.0701754
patient 45	male	39	39	G1	30	19	21	52	12.7	9.2	46.6		105	13	36.6	0.97	157	0.861704	0.302548	-3.23249	0.633333	0.133758
patient 46	male	27	27	G1	18	20	35	55	11.8	8.4	45.3	82.8	91	13.9		1.06	160	0.795495	0.3125	-3.14306	1.11111	0.21875
patient 47	male	34	34	G1	20	18	15	46	9.1	7.2	39.1	87.6	97	13.5	31.9	1.02	122	1.1217	0.368852	-2.69053	0.9	0.122951
patient 48	female	27	27	G1	61	46	15	66	14.8	11.7	44.2	62.4	113	12.3	31.6	0.92	241	0.659842	0.477178	-2.98463	0.754098	0.0622407
patient 49	male	60	60	G1	30	23	27	55	10.1	7.7	49.5	70.3					219	1.15047	0.262557	-3.54465	0.766667	0.123288
patient 50	female	42	42	G1	23	20	13	59	14.6	10.1	46.7	33					273	0.641583	0.18315	-3.20103	0.869565	0.047619
patient 51	female	30	30	G1	41	26	31	45	8.1	5.5	43	62	104	12.8	34.3	0.97	218	0.558787	0.298165	-3.0554	0.634146	0.142202
patient 52	male	30	30	G1	36	23	41	65	10.7	7.6	45.7	91	106	12.7	35.8	0.96	196	0.586735	0.293367	-3.20511	0.638889	0.209184
patient 53	male	40	40	G1	25	17	34	101	6.6	5.2	46.8	81	102	13.2	36.5	0.99	185	0.735135	0.22973	-3.4371	0.68	0.183784
patient 54	male	39	39	G1	20	20	28	61	14.9	11.6	50.6	78					184	0.947898	0.271739	-3.5267	1	0.152174
patient 55	male	33	33	G1	177	71	117	92	10.7	7.7	46.3	87.6	99	13.5	34.3	1.01	218	0.807847	0.81422	-3.25611	0.40113	0.536697
patient 56	male	46	46	G1	12	15	39	79	14.3	12.4	49.7	108					267	0.746014	0.140449	-3.46198	1.25	0.146067
patient 57	male	25	25	G2	33	26	28		6.9	5.3	50.6	88					193	0.586272	0.336788	-3.74736	0.787879	0.145078
patient 58	male	27	27	G1	37	25	26	86	8.5	5.7	40.1	95	102	13.1	36.5	0.99	183	0.60639	0.34153	-2.79508	0.675676	0.142077
patient 59	female	46	46	G1	14	20	11	67	9.8	5	39.5	69	86	14.4	37.9	1.1	170	1.44635	0.294118	-2.70329	1.42857	0.0647059
patient 60	male	54	54	G1	15	23	20	61	8.1	5.9	54.9	79	100	13.2	37.7	1	149	2.15224	0.385906	-4.0669	1.53333	0.134228
patient 61	male	44	44	G1	28	24	23	49	11.7	9.3	49.6	80					229	0.871464	0.262009	-3.511	0.857143	0.100437
patient 62	male	47	47	G1	18	18	30	64	15.7	12	49.5	102.5					183	1.08964	0.245902	-3.41821	1	0.163934
patient 63	male	30	30	G1	21	20	12		13.8	11.3	55.5	70					185	0.707734	0.27027	-3.96518	0.952381	0.0648649
patient 64	male	42	42	G1	22	21	23	62	21.6	14.4	47.2	86					212	0.886995	0.247642	-3.13126	0.954545	0.108491
patient 65	male	28	28	G1	38	23	21		12.9	9	45.5	94	93	13.6		1.04	235	0.444556	0.244681	-3.13451	0.605263	0.0893617
patient 66	female	41	41	G0	21	24	19	56	12.2	9.5	43.6	61					208	1.03234	0.288462	-2.989	1.14286	0.0913462
patient 67	male	30	30	G1	13	16	14	70	32.6	21.7	50	69	93	13.5	41	1.04	225	0.59168	0.177778	-3.25128	1.23077	0.0622222
patient 68	male	36	36	G0	7	23	75	68	14.7	12.3	48.5	82	98	13.5	40.2	1.01	232	1.34894	0.247845	-3.35207	3.28571	0.323276
patient 69	male	47	47	G2	34	28	21		10.2	6.1	49.5	84					186	1.2134	0.376344	-3.54182	0.823529	0.112903
patient 70	male	40	40	G2	49	33	20	90	11.8	7.7	52.8	80	48	19.7	50.2	1.71	226	0.834387	0.365044	-3.78056	0.673469	0.0884956
patient 71	male	36	36	G2	20	15	14	73	22.4	12.9	50.4	73					176	0.686066	0.213068	-3.39284	0.75	0.0795455
patient 72	male	34	34	G1	34	24	21	85	7.4	4.4	49.3	58	87	14.1	39.2	1.08	213	0.657009	0.28169	-3.61681	0.705882	0.0985915
patient 73	male	46	46	G1	27	25	30	48	14.4	9.3	52						248	0.89241	0.252016	-3.65548	0.925926	0.120968
patient 74	female	54	54	G1	12	14	20	60	9.8	7.4	48.2	53					229	0.953006	0.152838	-3.44279	1.16667	0.0873362
patient 75	female	31	31	G1	39	22	20	68	7.3	4.4	44.1	53	91	13.6	37.9	1.06	368	0.296759	0.149457	-3.17871	0.564103	0.0543478
patient 76	male	42	42	G1	19	21	26	91	8.4	5.9	47.2	85	111	12.6	38.3	0.94	192	1.05388	0.273438	-3.40198	1.10526	0.135417
patient 77	male	30	30	G1	38	30	16		17.8	15.9	45.9	81					239	0.610876	0.313808	-3.07622	0.789474	0.0669456
patient 78	female	26	26	G1	15	18	13	70	11.7	6.6	47	50	76	15.1	40.3	1.19	244	0.495234	0.184426	-3.29	1.2	0.0532787
patient 79	male	38	38	G1	58	34	30	61	22.6	16.1	48.3	76	97	13.2	36.2	1.02	189	0.897608	0.449735	-3.21179	0.586207	0.15873
patient 80	female	33	33	G1	40	27	17	43	5.8	4.1	45.3	43					254	0.554644	0.265748	-3.34664	0.675	0.0669291
patient 81	male	43	43	G1	34	23	19	56	14.6	7.9	49.5	66	98	13.4	35	1.01	211	0.803849	0.272512	-3.43903	0.676471	0.0900474
patient 82	male	38	38	G1	48	26	19	79	35.3	21.2	50.1	90	88	14.1	41.6	1.08	179	0.796679	0.363128	-3.23697	0.541667	0.106145
patient 83	female	49	49	G1	31	22	17	59	9.7	8.1	48.7	62	102	13.2	33.5	0.99	291	0.665342	0.189003	-3.48823	0.709677	0.0584192
patient 84	male	19	19	G2	80	38	24	75	14.9	8.8	46	97	101	13.2	37.7	0.99	255	0.316557	0.372549	-3.1357	0.475	0.0941176
patient 85	female	37	37	G1	19	19			7.3	5	44.8	37					286	0.563913	0.166084	-3.23821	1	0
patient 86	female	45	45	G1	20	20	9	71	5.4	1.9	40.5	54					161	1.24998	0.310559	-2.95912	1	0.0559006
patient 87	male	41	41	G1	29	41	106		22.1	15.8	47.7	94					192	1.6258	0.533854	-3.1672	1.41379	0.552083
patient 88	male	39	39	G1	23	19	13	63	14.5	9.2	42.9	89	103	12.8	34.2	0.99	115	1.34356	0.413043	-2.88	0.826087	0.113043
patient 89	male	46	46	G1	96	73			16.5	12.1	47.5	76					146	2.34743	1.25	-3.23396	0.760417	0
patient 90	male	38	38	G1	36	36	32	72	9	6.5	46.7	70					301	0.757475	0.299003	-3.3397	1	0.106312
patient 91	male	46	46	G1	28	39	30	73	70.5	63.3	51.7	47	87	14	43.9	1.09	167	2.03014	0.583832	-3.1747	1.39286	0.179641
patient 92	female	38	38	G1	28	20	22		8.1	6.1	45.2	59					292	0.491872	0.171233	-3.2424	0.714286	0.0753425
patient 93	male	32	32	G1	82	36	20		19.4	11	49.2	69					206	0.617559	0.436893	-3.33205	0.439024	0.0970874

## Sheet: F1
name	sex	age	age（）	grade	ALT(U/L)	AST(U/L)	GGT(U/L)	ALP(U/L)	TB(umol/L)	IB(umol/L)	ALB(g/L)	CREAT(umol/L)	PTA(%)	PT-sec	APTT-sec	PT-INR	PLT(10E9/L)	FIB4	APRI	ALBI	AAR	GPR
patient 1	female	37	37	G1	29	24	12	56	8	5	44	42	112	13	31	0.94	162	1.1189	0.37037	-3.14396	0.827586	0.0740741
patient 2	female	52	52	G2	29	22	11	73	9	6	40	57	97	14	40	1.02	287	0.849831	0.191638	-2.7702	0.758621	0.0383275
patient 3	female	44	44	G1	30	36	18	52	9	7	47	49	91	14	37	1.05	138	1.91304	0.652174	-3.3652	1.2	0.130435
patient 4	male	30	30	G2	53	26	24	40	7	5	46	64	92	14	38	1.05	252	0.607026	0.257937	-3.35224	0.490566	0.0952381
patient 5	male	27	27	G1	24	25	15	66	12	10	48	76	88	14	37	1.08	242	0.557851	0.258264	-3.36774	1.04167	0.0619835
patient 6	male	33	33	G1	35	31	13	55	9	7	48	60	88	14	40	1.08	289	0.635765	0.268166	-3.4502	0.885714	0.0449827
patient 7	male	33	33	G1	32	38	67	60	6	5	49	81	119	13	42	0.92	255	0.797748	0.372549	-3.65142	1.1875	0.262745
patient 8	male	31	31	G1	16	16	33	50	12	9	53	69	89	14	41	1.07	291	0.426117	0.137457	-3.79274	1	0.113402
patient 9	female	39	39	G2	27	29	17	53	12	9	45	47	105	13	35	0.97	295	0.711937	0.245763	-3.11274	1.07407	0.0576271
patient 10	female	47	47	G2	21	25	22	65	13	7	51	65	116	12	33	0.92	186	1.26344	0.336022	-3.5998	1.19048	0.11828
patient 11	male	33	33	G1	36	29	25	72	20	12	56	95	86	14	44	1.1	258	0.6888	0.281008	-3.90132	0.805556	0.0968992
patient 12	male	49	49	G1	30	20	14	46	10	7	49	93	100	13	32	1	155	1.41377	0.322581	-3.505	0.666667	0.0903226
patient 13	female	43	43	G1	30	26	11	49	11	7	42	79	95	14	34	1.03	253	0.866632	0.256917	-2.88268	0.866667	0.0434783
patient 14	male	39	39	G2	78	37	31	71	7	5	42	69	92	14	39	1.05	176	1.34788	0.525568	-3.01224	0.474359	0.176136
patient 15	male	31	31	G2	97	47	57	58	13	9	44	62	120	12	37	0.91	264	0.80502	0.445076	-3.0048	0.484536	0.215909
patient 16	male	37	37	G2	46	29	20	50	22	15	47	70	110	13	39	0.95	204	0.976721	0.355392	-3.109	0.630435	0.0980392
patient 17	male	39	39	G1	22	18	27	50	19	12	47	70	96	14	33	1.03	205	0.807137	0.219512	-3.15102	0.818182	0.131707
patient 18	male	40	40	G2	28	29	29	37	13	8	43	63	73	15	45	1.21	126	1.70958	0.575397	-2.9198	1.03571	0.230159
patient 19	female	37	37	G1	36	25	20	50	8	6	49	39	89	14	36	1.07	327	0.565749	0.191131	-3.56896	0.694444	0.0611621
patient 20	male	28	28	G1	30	25	25	67	11	8	52	57	81	15	37	1.13	189	0.740741	0.330688	-3.73268	0.833333	0.132275
patient 21	female	36	36	G1	45	43	22	56	36	28	50	50	83	14	39	1.12	216	1.09291	0.497685	-3.22284	0.955556	0.101852
patient 22	male	34	34	G1	56	27	40	82	9	7	54	95	106	13	33	0.97	391	0.451839	0.172634	-3.9602	0.482143	0.102302
patient 23	female	37	37	G1	13	23	9		10	8	48	60	93	14	41	1.05	181	0.980363	0.31768	-3.42	1.76923	0.0497238
patient 24	male	30	30	G1	40	32	27	74	9	7	51	89	83	14	36	1.12	239	0.710065	0.334728	-3.7052	0.8	0.112971
patient 25	male	30	30	G1	36	21	17	66	4	3	48	57	109	13	39	0.96	349	0.393918	0.15043	-3.68264	0.583333	0.0487106
patient 26	male	48	48	G1	30	28	22	44	13	10	46	68	96	13	37	1.03	184	1.38039	0.380435	-3.1748	0.933333	0.119565
patient 27	male	48	48	G1	17	20	16	44	8	6	41	58	89	14	39	1.08	199	1.07871	0.251256	-2.88896	1.17647	0.080402
patient 28	male	27	27	G1	111	58	26		11	8	48	77	70	16	73	1.26	175	1.175	0.828571	-3.39268	0.522523	0.148571
patient 29	female	56	56	G1	15	23	12	53	10	9	45	31	96	13	47	1.03	137	1.96034	0.419708	-3.165	1.53333	0.0875912
patient 30	female	41	41	G2	35	22	72	62	8	6	43	48	113	13	38	0.94	230	0.836118	0.23913	-3.05896	0.628571	0.313043
patient 31	female	63	63	G1	21	19	16	67	23	18	44	48	90	14	32	1.07	209	1.31393	0.227273	-2.84126	0.904762	0.076555
patient 32	male	30	30	G2	202	87	39	96	12	9	50	89	104	13	37	0.98	284	0.985287	0.765845	-3.53774	0.430693	0.137324
patient 33	male	36	36	G1	36	25	17	47	17	12	44	82	95	14	33	1.03	160	1.125	0.390625	-2.9279	0.694444	0.10625
patient 34	female	29	29	G2	23	26	16	49	8	7	46	44	90	14	40	1.07	211	0.700813	0.308057	-3.31396	1.13043	0.0758294
patient 35	female	30	30	G1	48	40	11	58	7	5	51	50	86	14	43	1.1	226	0.839543	0.442478	-3.77724	0.833333	0.0486726
patient 36	male	50	50	G2	25	23	28	63	11	8	45	122	102	13	36	0.99	259	0.925836	0.222008	-3.13768	0.92	0.108108
patient 37	male	29	29	G1	58	24	20	57	11	8	46	75	104	13	34	0.98	233	0.609744	0.257511	-3.22268	0.413793	0.0858369
patient 38	male	47	47	G1	27	21	32	71	6	5	47	72	102	13	36	0.99	162	1.32951	0.324074	-3.48142	0.777778	0.197531
patient 39	male	19	19	G2	44	25	18	101	7	5	50	104	100	13	36	1	337	0.281899	0.18546	-3.69224	0.568182	0.0534125
patient 40	male	53	53	G2	31	24	23	56	8	5	46	82	92	13	39	1.05	165	1.57361	0.363636	-3.31396	0.774194	0.139394
patient 41	male	32	32	G2	26	19	18	70	12	9	51	78	108	13	37	0.95	243	0.574011	0.195473	-3.62274	0.730769	0.0740741
patient 42	male	41	41	G2	18	19	26	57	8	5	50	65	96	13	37	1.02	177	1.00969	0.268362	-3.65396	1.05556	0.146893
patient 43	male	31	31	G1	49	30	35	68	9	8	50	84	101	13	39	0.99	211	0.804711	0.35545	-3.6202	0.612245	0.165877
patient 44	male	43	43	G1	27	20	36	86	4	3	46	84	118	12	42	0.91	219	0.878091	0.228311	-3.51264	0.740741	0.164384
patient 45	male	36	36	G1	191	79	40	120	12	8	47	85	100	13	35	1	67	4.77575	2.94776	-3.28274	0.413613	0.597015
patient 46	female	45	45	G1	27	31	13	42	7	5	42	62	105	13	38	0.97	177	1.41553	0.437853	-3.01224	1.14815	0.0734463
patient 47	male	36	36	G2	25	21	42	43	15	12	47	91	111	12	34	0.94	139	1.18685	0.377698	-3.21878	0.84	0.302158
patient 48	male	29	29	G1	21	19	24	48	17	13	53	88	102	13	41	0.99	208	0.607731	0.228365	-3.6929	0.904762	0.115385
patient 49	female	38	38	G2	26	27	14	59	17	14	47	40	101	13	36	0.99	217	0.909925	0.31106	-3.1829	1.03846	0.0645161
patient 50	male	33	33	G1	23	16	22	52	11	7	47	90	96	14	36	1.02	230	0.573913	0.173913	-3.30768	0.695652	0.0956522
patient 51	male	30	30	G1	68	34	22	47	12	9	45	80	104	13	34	0.98	291	0.601129	0.292096	-3.11274	0.5	0.0756014
patient 52	male	48	48	G2	27	44	38	105	644	213	37	113	109	13	36	0.96	209	1.52343	0.526316	-1.29114	1.62963	0.181818
patient 53	male	40	40	G1	18	22	20	74	16	13	45	84	94	14	37	1.04	305	0.615136	0.180328	-3.03028	1.22222	0.0655738
patient 54	female	24	24	G1	53	36	17	39	4	3	43	36	100	13	33	1	185	0.778378	0.486486	-3.25764	0.679245	0.0918919
patient 55	male	38	38	G2	53	34	26		7	6	50	90	108	13	35	0.96	271	0.817624	0.313653	-3.69224	0.641509	0.095941
patient 56	male	37	37	G1	37	30	21	55	10	9	47	71	104	13	41	0.98	221	0.917002	0.339367	-3.335	0.810811	0.0950226
patient 57	male	54	54	G2	48	33	20	120	7	4	42	72	113	13	41	0.94	142	2.18455	0.580986	-3.01224	0.6875	0.140845
patient 58	female	28	28	G1	21	48	16	64	12	9	43	56	85	14	35	1.1	239	0.811672	0.502092	-2.94274	2.28571	0.0669456
patient 59	male	43	43	G1	34	27	74		11	9	51	72	121	12	38	0.9	216	1.03442	0.3125	-3.64768	0.794118	0.342593
patient 60	male	30	30	G1	38	22	23	78	9	7	49	74	104	13	38	0.97	227	0.619879	0.242291	-3.5352	0.578947	0.101322
patient 61	male	30	30	G1	25	24	18	57	21	16	51	79	98	13	36	1.01	250	0.587878	0.24	-3.46234	0.96	0.072
patient 62	female	42	42	G1	24	29	10	50	6	4	46	68	112	13	35	0.94	252	0.897527	0.287698	-3.39642	1.20833	0.0396825
patient 63	male	35	35	G1	39	35	21	79	280	27	29	67	80	15	51	1.15	115	1.80055	0.76087	-0.849876	0.897436	0.182609
patient 64	female	37	37	G2	56	31	21	45	9	6	41	69	87	14	37	1.09	198	1.04044	0.391414	-2.8552	0.553571	0.106061
patient 65	female	45	45	G1	20	28	20	77	9	6	47	50	99	13	36	1.01	111	2.1452	0.630631	-3.3652	1.4	0.18018
patient 66	male	45	45	G1	53	46	48	60	8	7	48	55	119	12	36	0.91	269	1.13459	0.427509	-3.48396	0.867925	0.178439
patient 67	female	45	45	G1	12	20	16	49	7	5	47	40	101	13	35	1	146	1.3784	0.342466	-3.43724	1.66667	0.109589
patient 68	male	38	38	G1	42	31	32	54	14	12	46	84	98	13	43	1.01	234	0.904167	0.331197	-3.15356	0.738095	0.136752
patient 69	male	44	44	G1	28	25	34	62	7	2	47	66	109	13	35	0.95	234	0.940171	0.267094	-3.43724	0.892857	0.145299
patient 70	male	49	49	G1	37	29	27	44	9	7	48	69	94	13	39	1.04	200	1.31937	0.3625	-3.4502	0.783784	0.135
patient 71	male	35	35	G2	22	19	37	78	9	7	45	52	96	13	38	1.02	257	0.593624	0.184825	-3.1952	0.863636	0.143969
patient 72	female	26	26	G1	18	42	30	110	3	2	43	53	91	14	35	1.05	211	0.798575	0.49763	-3.3401	2.33333	0.14218
patient 73	male	37	37	G2	42	34	34	60	10	8	45	63	78	15	35	1.17	123	1.75403	0.691057	-3.165	0.809524	0.276423
patient 74	male	26	26	G2	57	35	85	59	21	10	50	68	86	14	41	1.09	268	0.573948	0.326493	-3.37734	0.614035	0.317164
patient 75	male	35	35	G1	27	17	6	4	45	4	45	65	121	12	31	0.9	210	0.687184	0.202381	-2.73388	0.62963	0.0285714
patient 76	female	23	23	G2	18	17	11	43	7	5	45	54	96	14	41	1.03	266	0.356509	0.159774	-3.26724	0.944444	0.0413534
patient 77	male	36	36	G2	77	38	27	73	7	5	47	90	90	14	35	1.07	209	1.06181	0.454545	-3.43724	0.493506	0.129187
patient 78	male	36	36	G1	19	21	12	44	11	8	51	93	87	14	42	1.09	185	0.891744	0.283784	-3.64768	1.10526	0.0648649
patient 79	male	40	40	G2	51	33	24	54	9	6	49	76	113	12	34	0.93	223	1.03041	0.369955	-3.5352	0.647059	0.107623
patient 80	male	50	50	G2	19	23	14	63	39	31	39	65	93	14	35	1.04	225	1.06574	0.255556	-2.2649	1.21053	0.0622222
patient 81	female	56	56	G1	35	27	27	48	5	4	44	47	128	12	35	0.87	176	1.65332	0.383523	-3.27868	0.771429	0.153409
patient 82	female	31	31	G2	28	18	12	40	8	5	48	54	102	13	33	0.99	181	0.72664	0.248619	-3.48396	0.642857	0.0662983
patient 83	male	41	41	G1	20	18	29	54	4	3	47	95	99	13	32	1.01	221	0.787096	0.20362	-3.59764	0.9	0.131222

## Sheet: F2
name	sex	age	age（y）	grade	ALT(U/L)	AST(U/L)	GGT(U/L)	ALP(U/L)	TB(umol/L)	IB(umol/L)	ALB(g/L)	CREAT(umol/L)	PTA(%)	PT-sec	APTT-sec	PT-INR	PLT(10E9/L)	FIB4	APRI	ALBI	AAR	GPR
patient 1	male	36	36	G2	22	35	32	76	10	7	50	66	98	13	42	1.01	213	0.999901	0.410798	-3.59	1.59091	0.150235
patient 2	female	47	47	G2	40	30	13	50	6	4	43	38	99	13	40	1.01	243	1.05938	0.308642	-3.14142	0.75	0.0534979
patient 3	male	28	28	G2	29	32	32	62	6	5	45	62	71	16	37	1.23	336	0.471405	0.238095	-3.31142	1.10345	0.0952381
patient 4	female	22	22	G2	23	27	22		7	5	48	59	93	14	39	1.05	243	0.470434	0.277778	-3.52224	1.17391	0.090535
patient 5	male	25	25	G1	28	26	16	57	8	5	42	60	90	14	40	1.06	266	0.479231	0.244361	-2.97396	0.928571	0.0601504
patient 6	male	28	28	G2	39	36	59	97	7	4	45	100	72	15	45	1.23	180	0.933333	0.5	-3.26724	0.923077	0.327778
patient 7	male	31	31	G2	22	22	12	41	12	7	52	78	90	14	37	1.06	197	0.738086	0.279188	-3.70774	1	0.0609137
patient 8	female	40	40	G2	19	16	14	33	13	7	41	52	83	15	39	1.12	133	1.20301	0.300752	-2.7498	0.842105	0.105263
patient 9	female	60	60	G2	185	114	15	74	12	8	42	64	90	14	46	1.06	193	3.3193	1.47668	-2.85774	0.616216	0.0777202
patient 10	male	36	36	G2	60	30	20	62	27	18	51	71	97	14	36	1.02	271	0.727602	0.276753	-3.3903	0.5	0.0738007
patient 11	male	22	22	G2	167	118	12	107	429	70	39	53	130	12	37	0.87	364	0.656542	0.81044	-1.57758	0.706587	0.032967
patient 12	male	36	36	G2	93	41	17	96	15	11	49	81	107	13	33	0.96	210	1.09768	0.488095	-3.38878	0.44086	0.0809524
patient 13	male	50	50	G2	37	31	14	62	23	13	44	72	79	15	34	1.15	115	2.42077	0.673913	-2.84126	0.837838	0.121739
patient 14	male	47	47	G2	28	24	23	71	17	14	46	88	100	13	37	1	216	1.06598	0.277778	-3.0979	0.857143	0.106481
patient 15	male	24	24	G2	57	31	57	84	9	7	52	77	91	14	36	1.06	299	0.446911	0.259197	-3.7902	0.54386	0.190635
patient 16	male	35	35	G2	53	38	23	62	7	4	47	56	95	14	39	1.04	144	1.4983	0.659722	-3.43724	0.716981	0.159722
patient 17	female	20	20	G1	42	34	19	46	11	9	47	51	90	14	44	1.07	227	0.51374	0.374449	-3.30768	0.809524	0.0837004
patient 18	male	18	18	G4	59	130	124	81	17	9	42	50	77	15	37	1.18	214	0.959026	1.51869	-2.7579	2.20339	0.579439
patient 19	female	34	34	G2	43	38	26	80	10	9	47	33	92	14	37	1.05	291	0.720241	0.32646	-3.335	0.883721	0.0893471
patient 20	male	29	29	G2	117	62	30	87	22	17	48	87	109	13	35	0.96	186	1.22767	0.833333	-3.194	0.529915	0.16129
patient 21	male	60	60	G1	39	26	29	353	13	10	47	86	95	14	39	1.03	171	1.78913	0.380117	-3.2598	0.666667	0.169591
patient 22	male	29	29	G2	36	44	34	76	23	16	44	62	68	16	35	1.28	160	1.20228	0.6875	-2.84126	1.22222	0.2125
patient 23	male	29	29	G1	34	25	18		23	18	48	61	113	13	36	0.94	228	0.635965	0.274123	-3.18126	0.735294	0.0789474
patient 24	male	53	53	G2	41	24	40	71	16	11	44	87	85	15	37	1.11	194	1.33838	0.309278	-2.94528	0.585366	0.206186
patient 25	male	28	28	G2	83	40	19	69	13	10	52	83	85	14	37	1.11	162	1.09313	0.617284	-3.6848	0.481928	0.117284
patient 26	male	39	39	G1	39	29	36	98	9	6	48	72	99	13	35	1	149	1.40954	0.486577	-3.4502	0.74359	0.241611
patient 27	female	44	44	G2	14	27	45	51	8	6	48	54	118	12	37	0.91	100	2.28631	0.675	-3.48396	1.92857	0.45
patient 28	male	46	46	G2	26	24	23	75	21	16	46	78	102	13	35	0.99	267	0.844019	0.224719	-3.03734	0.923077	0.0861423
patient 29	male	45	45	G2	34	32	18	94	15	10	52	71	83	14	50	1.13	197	1.29217	0.406091	-3.64378	0.941176	0.0913706
patient 30	male	49	49	G2	12	25	46	62	7	4	35	71	99	13	40	1.01	228	1.07456	0.274123	-2.41724	2.08333	0.201754
patient 31	male	22	22	G2	39	25	23	49	10	5	49	68	93	13	39	1.05	137	0.80292	0.456204	-3.505	0.641026	0.167883
patient 32	female	49	49	G2	14	19	19	47	11	8	47	59	96	13	35	1.02	193	1.10666	0.246114	-3.30768	1.35714	0.0984456
patient 33	male	23	23	G2	22	21	23	46	43	28	51	94	84	14	42	1.11	206	0.511647	0.254854	-3.25691	0.954545	0.11165
patient 34	male	41	41	G2	37	23	26	55	13	9	48	77	88	14	34	1.08	207	0.949899	0.277778	-3.3448	0.621622	0.125604
patient 35	female	40	40	G2	22	23	16	46	6	5	44	52	109	13	38	0.95	153	1.25381	0.375817	-3.22642	1.04545	0.104575
patient 36	male	40	40	G1	20	21	80	54	11	7	46	75	95	14	38	1.03	209	0.877048	0.251196	-3.22268	1.05	0.382775
patient 37	male	38	38	G2	17	29	18		13	10	49	62	95	14	40	1.03	144	1.42109	0.503472	-3.4298	1.70588	0.125
patient 38	male	39	39	G2	23	20	19	27	15	11	44	76	91	14	38	1.06	176	0.990985	0.284091	-2.96378	0.869565	0.107955
patient 39	male	37	37	G2	16	26	28	74	9	7	44	88	95	13	39	1.03	216	0.873443	0.300926	-3.1102	1.625	0.12963
patient 40	female	37	37	G2	15	16	11	41	101	93	52	48	94	14	39	1.04	163	0.907975	0.245399	-3.09715	1.06667	0.0674847
patient 41	male	43	43	G3	29	25	38		15	11.7	47.9	77					146	1.36728	0.428082	-3.29528	0.862069	0.260274
patient 42	male	32	32	G3	36	29	26		9.9	8.4	50.3	75					89	1.73783	0.814607	-3.61838	0.805556	0.292135
patient 43	male	46	46	G3	52	51	119	66	13.2	9.9	47.9	60					61	5.33331	2.09016	-3.33192	0.980769	1.95082
patient 44	male	30	30	G2	57	64	505	77	17.4	8.4	36.7	89	97	13.4	36.8	1.02	95	2.67695	1.68421	-2.30074	1.12281	5.31579
patient 45	male	46	46	G2	126	48			25.6	12.8	31	73	71	15.6		1.25	134	1.46794	0.895522	-1.70556	0.380952	0
patient 46	male	40	40	G2	62	28	196	80	15.9	8.9	37.2	75	106	13	34.2	0.96	138	1.03073	0.507246	-2.36908	0.451613	1.42029
patient 47	male	34	34	G3	50	29			8.8	6.6	47.7		93	13.7	39	1.04	135	1.0329	0.537037	-3.43114	0.58	0
patient 48	female	39	39	G2	14	10	20	100	14.8	10	45.2						240	0.4343	0.104167	-3.06963	0.714286	0.0833333
patient 49	male	32	32	G2	32	21	24	59	7.5	5.7	48.4	68					184	0.645619	0.285326	-3.53646	0.65625	0.130435
patient 50	male	32	32	G2	15	30	63	74	12.2	9.7	40.3	73.7	82	14.6	33.7	1.13	141	1.75795	0.531915	-2.7085	2	0.446809
patient 51	male	22	22	G2	39	40	37	61	10.4	7.7	36.4	98					160	0.880705	0.625	-2.42276	1.02564	0.23125
patient 52	male	39	39	G2	108	112	191	93	51	16.8	37.5	87	99	14.3	39.3	1.11	173	2.42954	1.6185	-2.0605	1.03704	1.10405
patient 53	male	19	19	G2	39	30	21	59	7.8	5.1	46.6	94	107	12.9	33.9	0.97	162	0.563414	0.462963	-3.37222	0.769231	0.12963
patient 54	male	52	52	G2	26	31	19		9.4	6.3	47.7	81					160	1.97587	0.484375	-3.41224	1.19231	0.11875
patient 55	female	50	50	G2	11	16	19	62	8.5	6.5	44.7	66.7					275	0.877124	0.145455	-3.18608	1.45455	0.0690909
patient 56	female	49	49	G2	28	35	15	91	12.1	9.6	47.9						154	2.10457	0.568182	-3.35686	1.25	0.0974026
patient 57	male	35	35	G2	37	24	26	74	7.2	4.8	41.4	74	89	14.1	38.5	1.08	154	0.896722	0.38961	-2.95316	0.648649	0.168831
patient 58	male	40	40	G2	151	177	51	71	21.8	12.9	38.1	91	79	14.7	34.6	1.16	224	2.57215	1.97545	-2.35512	1.17219	0.227679
patient 59	female	53	53	G3	23	25	17	64	7.5	6	51.5						179	1.54347	0.349162	-3.79996	1.08696	0.0949721
patient 60	male	53	53	G2	37	25	112	71	20.9	15.1	47.2	57	105	12.9	40.9	0.91	234	0.930892	0.267094	-3.1407	0.675676	0.478632
patient 61	male	51	51	G2	17	17	23	65	8.5	5.8	47.9	60	75	15.5	39.7	1.2	166	1.26674	0.256024	-3.45808	1	0.138554
patient 62	male	48	48	G2	17	23	19		16.3	10.5	48.8	75					245	1.0929	0.234694	-3.34796	1.35294	0.077551
patient 63	male	29	29	G2	35	33	23	122	17.8	10	44.3	85					179	0.903701	0.460894	-2.94022	0.942857	0.128492
patient 64	female	20	20	G2	139	55	43	63	13.2	8	35.5	67.8	101	13.2	41.4	0.99	222	0.420274	0.619369	-2.27792	0.395683	0.193694
patient 65	male	24	24	G2	31	33	23		20.6	15.5	50	72					179	0.794678	0.460894	-3.38285	1.06452	0.128492
patient 66	male	32	32	G2	21	18	23		16.6	11.9	41.6	87	121	12.2		0.9	315	0.399027	0.142857	-2.73073	0.857143	0.0730159
patient 67	male	34	34	G3	53	31	28		11.5	7.7	46.1	75					174	0.832058	0.445402	-3.21844	0.584906	0.16092
patient 68	male	35	35	G3	38	27	113	81	11.2	6.5	46.1	71	98	13.2	37.6	1.01	194	0.790202	0.347938	-3.22602	0.710526	0.582474
patient 69	male	33	33	G1	50	37	64	91	13.1	8.3	47.2	90	90	13.8	37	1.07	191	0.90406	0.484293	-3.2746	0.74	0.335079
patient 70	male	51	51	G2	42	32	56	73	13.6	9.3	41.1	91	102	13.3	32.9	0.99	186	1.35389	0.430108	-2.74536	0.761905	0.301075
patient 71	male	35	35	G3	36	50	84	72	11.8	7.3	42.6	86	83	14.6	41.4	1.12	60	4.86111	2.08333	-2.91356	1.38889	1.4
patient 72	male	36	36	G2	42	32	23	69	14.7	9.7	47.5	88					227	0.783073	0.352423	-3.26707	0.761905	0.101322
patient 73	female	32	32	G1	22	29	10	48	7.9	5.3	49.2	60					275	0.719456	0.263636	-3.58957	1.31818	0.0363636
patient 74	male	35	35	G3	302	146	60	69	13.9	8.6	49.5	96	91	13.8	35.9	1.06	193	1.52356	1.89119	-3.45311	0.483444	0.310881
patient 75	female	34	34	G4	17	34	14	66	7.5	5.5	42.7						190	1.47564	0.447368	-3.05196	2	0.0736842
patient 76	male	29	29	G2	30	26	21	61	31.1	21.9	48.9	81	92	13.9	41.7	1.05	219	0.628589	0.296804	-3.17128	0.866667	0.0958904
patient 77	male	29	29	G2	69	20	112	98	16.5	7.6	43	90	110	12.7	33.3	0.94	263	0.26549	0.190114	-2.85146	0.289855	0.425856
patient 78	female	16	16	G2	217	137	38	85	17.2	11.4	46.8	55.1	91	14	40.4	1.06	237	0.627859	1.44515	-3.16255	0.631336	0.160338
patient 79	male	36	36	G2	25	23	16	69	14.8	8.6	35.9	84	93	13.7	41.9	1.04	166	0.99759	0.346386	-2.27913	0.92	0.0963855
patient 80	male	37	37	G2	43	25	28	90	13.3	11.7	50.5	67					233	0.605413	0.26824	-3.55076	0.581395	0.120172
patient 81	male	42	42	G2	38	30	23	79	9	6.1	44.2	83.1	89	14	33.9	1.08	165	1.23878	0.454545	-3.1272	0.789474	0.139394
patient 82	male	38	38	G2	37	30	60	66	6.4	4.7	39.8	78	107	13	36.4	0.96	242	0.774442	0.309917	-2.85092	0.810811	0.247934
patient 83	male	32	32	G2	56	71	123	94	14.6	11	47	64					141	2.15325	1.25887	-3.22653	1.26786	0.87234
patient 84	male	38	38	G2	29	22	32		29.8	20.7	54.1	73					228	0.680883	0.241228	-3.62552	0.758621	0.140351
patient 85	male	33	33	G3	57	37	83	58	11.1	8	46.3	64.2					125	1.2938	0.74	-3.24559	0.649123	0.664
patient 86	female	28	28	G2	33	24	35		7.3	4.9	47.8	64					269	0.434871	0.223048	-3.49321	0.727273	0.130112
patient 87	male	42	42	G2	21	25	19		9.6	6.9	50.4	67					165	1.38866	0.378788	-3.6357	1.19048	0.115152
patient 88	male	25	25	G1	43	25	28		13.9	10	48.1	88					95	1.00328	0.657895	-3.33411	0.581395	0.294737
patient 89	male	33	33	G2	49	31	86		6.9	5.1	52.7	84					315	0.463946	0.246032	-3.92586	0.632653	0.273016
patient 90	male	42	42	G2	47	56	38	80	14	10.4	47.9	93.2					63	5.44563	2.22222	-3.31506	1.19149	0.603175
patient 91	male	36	36	G2	302	146	60	69	13.9	8.6	49.5	96	91	13.8	35.9	1.06	193	1.56709	1.89119	-3.45311	0.483444	0.310881
patient 92	male	38	38	G2	21	25	17	46	12.4	8.3	47.3	70	99	13.1	33.4	1	167	1.24136	0.374251	-3.29884	1.19048	0.101796
patient 93	female	31	31	G2	11	15	17		14.7	10.5	47.6	49.1					356	0.393828	0.105337	-3.27557	1.36364	0.0477528
patient 94	male	28	28	G2	19	20	26		8.9	7	50.2	72					233	0.551385	0.214592	-3.6404	1.05263	0.111588
patient 95	male	47	47	G2	15	21	11	52	9.3	6.7	46.7	82	88	14	37.9	1.08	196	1.30022	0.267857	-3.3303	1.4	0.0561224
patient 96	male	31	31	G2	30	21	15		9.1	6.1	46.7	76	96	13.5	46.2	1.03	178	0.667729	0.294944	-3.33653	0.7	0.0842697
patient 97	female	64	64	G2	28	40	30	72	22.6	14	39.9	55					157	3.08149	0.636943	-2.49779	1.42857	0.191083
patient 98	male	54	54	G1	35	27	27	46	10.1	6.7	39.7	90	79	14.7	28.3	1.16	170	1.44969	0.397059	-2.71165	0.771429	0.158824
patient 99	male	54	54	G2	31	22	24		13.9	9	47.2	104					137	1.55745	0.40146	-3.25761	0.709677	0.175182
patient 100	female	43	43	G2	15	17	35	81	6.5	4.7	46.9	52					267	0.706904	0.159176	-3.44998	1.13333	0.131086
patient 101	male	33	33	G2	57	29	24		12.3	7.3	52.5	65					272	0.466021	0.266544	-3.74316	0.508772	0.0882353
patient 102	female	40	40	G2	29	25	36	42	13.1	9.6	49.4	52	98	13.3	35.7	1.01	271	0.685223	0.230627	-3.4616	0.862069	0.132841
patient 103	male	33	33	G2	51	31	53	128	16.8	9	40.9	68	89	13.9	42.3	1.07	129	1.11045	0.600775	-2.6678	0.607843	0.410853
patient 104	female	34	34	G2	13	18	17		9.5	8.1	47.2	45					267	0.635724	0.168539	-3.3667	1.38462	0.0636704
patient 105	male	31	31	G2	22	20	29	62	22.4	17.8	53.2	74					215	0.614811	0.232558	-3.63084	0.909091	0.134884
patient 106	male	35	35	G2	17	24	34	90	10.4	7.7	48.3	72.3					340	0.599206	0.176471	-3.43426	1.41176	0.1
patient 107	male	71	71	G2	58	28	73	103	21.2	8.6	40	71	60	17.5	41	1.41	156	1.67332	0.448718	-2.52462	0.482759	0.467949
patient 108	male	42	42	G2	21	30	14	73	21.9	15.8	54.2	104					267	1.02979	0.280899	-3.72231	1.42857	0.0524345
patient 109	female	46	46	G2	30	33	14		6.5	4.3	50.8	41					266	1.04191	0.31015	-3.78148	1.1	0.0526316
patient 110	female	33	33	G2	18	22	12	69	9.8	6.3	45.8	53	103	13.1	39.5	0.98	275	0.622254	0.2	-3.23879	1.22222	0.0436364
patient 111	female	31	31	G2	20	32	20	71	14.2	9.1	40.3	59	91	13.9	39.5	1.06	239	0.928109	0.334728	-2.66499	1.6	0.083682

## Sheet: F3
name	sex	age	age（y）	grade	ALT(U/L)	AST(U/L)	GGT(U/L)	ALP(U/L)	TB(umol/L)	IB(umol/L)	ALB(g/L)	CREAT(umol/L)	PTA(%)	PT-sec	APTT-sec	PT-INR	PLT(10E9/L)	FIB4	APRI	ALBI	AAR	GPR
patient 1	male	34	34	G3	158	46	165	202	14	7	44	103	64	16	45	1.33	153	1.50718	0.751634	-2.98356	0.291139	1.07843
patient 2	male	33	33	G3	36	70	42	59	12	8	42	96	85	14	41	1.1	158	1.74745	1.10759	-2.85774	1.94444	0.265823
patient 3	male	48	48	G3	44	36	34	63	12	9	46	69	89	14	36	1.07	242	1.19008	0.371901	-3.19774	0.818182	0.140496
patient 4	male	29	29	G3	215	51	57	84	12	10	47	82	110	13	38	0.95	251	0.825105	0.507968	-3.28274	0.237209	0.227092
patient 5	male	43	43	G2	129	53	70	68	9	7	50	70	93	14	41	1.04	218	1.43598	0.607798	-3.6202	0.410853	0.321101
patient 6	female	42	42	G3	31	56	92	32	4	2	41	70	99	14	40	1.01	203	1.54827	0.689655	-3.08764	1.80645	0.453202
patient 7	male	32	32	G2	143	68	31	38	8	6	47	88	78	15	40	1.17	166	1.58963	1.0241	-3.39896	0.475524	0.186747
patient 8	male	35	35	G3	20	38	162	74	6	4	47	63	105	13	36	0.97	169	1.27665	0.56213	-3.48142	1.9	0.95858
patient 9	male	27	27	G2	25	25	23	40	17	12	47	73	89	14	41	1.07	167	0.808383	0.374251	-3.1829	1	0.137725
patient 10	male	29	29	G2	21	15	26	77	13	10	47	79	93	14	42	1.04	230	0.488333	0.163043	-3.2598	0.714286	0.113043
patient 11	male	44	44	G4	41	29	38	98	10	7	45	68	85	15	41	1.1	237	0.999777	0.305907	-3.165	0.707317	0.160338
patient 12	male	30	30	G2	31	22	36	69	8	6	51	86	99	13	39	1.01	157	0.896258	0.350318	-3.73896	0.709677	0.229299
patient 13	male	46	46	G3	32	25	87	60	9	6	43	100	86	14	38	1.1	123	1.86992	0.50813	-3.0252	0.78125	0.707317
patient 14	female	34	34	G1	19	21	13	43	7	5	43	52	79	15	36	1.15	85	1.83303	0.617647	-3.09724	1.10526	0.152941
patient 15	male	56	56	G3	15	21	115	137	10	7	42	92	86	14	38	1.1	112	2.29129	0.46875	-2.91	1.4	1.02679
patient 16	female	46	46	G1	17	23	14	47	19	15	42	51	59	17	53	1.42	72	3.064	0.798611	-2.72602	1.35294	0.194444
patient 17	male	50	50	G3	58	34	33	51	6	4	39	89	93	14	37	1.05	144	2.02464	0.590278	-2.80142	0.586207	0.229167
patient 18	male	38	38	G3	50	46	24	58	11	9	43	77	81	15	39	1.14	153	1.6845	0.751634	-2.96768	0.92	0.156863
patient 19	male	46	46	G3	36	32	43	104	5	4	44	74	88	14	39	1.08	202	1.28819	0.39604	-3.27868	0.888889	0.212871
patient 20	female	39	39	G3	36	28	24	53	7	4	43	49	85	14	36	1.1	162	1.27388	0.432099	-3.09724	0.777778	0.148148
patient 21	male	37	37	G3	120	73	28	99	10	10	8	85	86	14	38	1.09	256	1.23488	0.712891	-0.02	0.608333	0.109375
patient 22	male	38	38	G3	38	27	28	74	10	8	42	105	86	14	40	1.09	160	1.23409	0.421875	-2.91	0.710526	0.175
patient 23	male	28	28	G2	38	36	41	61	11	7	46	63	89	14	35	1.08	221	0.760181	0.40724	-3.22268	0.947368	0.18552
patient 24	male	20	20	G3	67	32	96	88	44	14	39	76	88	14	37	1.09	294	0.38482	0.272109	-2.23032	0.477612	0.326531
patient 25	female	42	42	G3	73	58	33	87	17	10	29	50	70	16	44	1.27	106	3.01757	1.36792	-1.6529	0.794521	0.311321
patient 26	male	36	36	G3	24	32	28	58	8	6	47	71	92	14	39	1.05	178	1.14408	0.449438	-3.39896	1.33333	0.157303
patient 27	male	29	29	G3	65	47	20	62	10	7	41	68	72	16	42	1.22	198	1.00411	0.593434	-2.825	0.723077	0.10101
patient 28	male	38	38	G3	66	64	18	60	9	3	45	68	84	15	35	1.11	184	1.65217	0.869565	-3.1952	0.969697	0.0978261
patient 29	male	32	32	G2	25	22	33	103	18	14	45	72	94	14	33	1.04	157	0.956008	0.350318	-2.99652	0.88	0.210191
patient 30	male	37	37	G2	38	36	49	117	12	8	41	72	94	14	33	1.04	157	1.41401	0.573248	-2.77274	0.947368	0.312102
patient 31	male	40	40	G3	28	29	27	73	19	14	48	98	101	13	36	1	208	1.03561	0.348558	-3.23602	1.03571	0.129808
patient 32	male	46	46	G2	19	21	18	65	22	15	47	67	97	13	44	1.02	229	0.920517	0.229258	-3.109	1.10526	0.0786026
patient 33	female	38	38	G3	66	48	17	41	2	1	39	57	102	13	38	0.99	290	0.907834	0.413793	-3.11632	0.727273	0.0586207
patient 34	male	47	47	G1	21	20	22	47	10	8	50	64	108	13	36	0.95	136	1.54552	0.367647	-3.59	0.952381	0.161765
patient 35	male	30	30	G4	205	81	156	91	21	12	38	73	87	14	45	1.1	211	1.27962	0.959716	-2.35734	0.395122	0.739336
patient 36	male	47	47	G2	13	22	13	89	17	11	34	81	72	16	43	1.24	229	0.962662	0.240175	-2.0779	1.69231	0.0567686
patient 37	female	34	34	G3	86	60	81	114	18.5	10.8	35.5	61	63	16.8	43.9	1.35	472	0.466057	0.317797	-2.18117	0.697674	0.17161
patient 38	male	59	59	G3	31	25	15	64	12.2	7.3	39	75	90	13.9	39.5	1.06	124	2.13643	0.504032	-2.598	0.806452	0.120968
patient 39	female	52	52	G3	25	27	13		6.2	4.1	47.6	59					185	1.51784	0.364865	-3.52302	1.08	0.0702703
patient 40	male	46	46	G3	43	37	30	112	8.9	6.1	38.6	84.7	83	14.7	38.9	1.12	137	1.89454	0.675182	-2.6544	0.860465	0.218978
patient 41	male	45	45	G3	26	23	33	68	12.4	8.8	48.1	77					176	1.1533	0.326705	-3.36684	0.884615	0.1875
patient 42	male	40	40	G3	64	43	22	84	6.1	3.7	42.8	90	102	13.1	39.5	0.99	203	1.05911	0.529557	-3.11968	0.671875	0.108374
patient 43	male	45	45	G3	9	22	24		24.2	19.6	49.6	72					151	2.18543	0.364238	-3.30268	2.44444	0.15894
patient 44	female	35	35	G3	13	18	15		7.9	5.6	45.7	53					95	1.83927	0.473684	-3.29207	1.38462	0.157895
patient 45	male	45	45	G3	16	33	95	101	20.6	15	41.2	78	104	12.8	37.5	0.98	136	2.72978	0.606618	-2.63485	2.0625	0.698529
patient 46	female	25	25	G3	23	27	20		6.2	4.7	46.6	45					251	0.560746	0.268924	-3.43802	1.17391	0.0796813
patient 47	male	53	53	G3	32	28	24	101	14.9	9.8	44.8	83	92	13.8		1.05	95	2.76144	0.736842	-3.0337	0.875	0.252632
patient 48	male	50	50	G1	92	33	49	41	22.2	12.3	34.5	62	82	14.7	37.5	1.12	48	3.58384	1.71875	-2.04391	0.358696	1.02083
patient 49	male	38	38	G3	22	23	30	57	9.9	7.4	46.8	70.7					233	0.799731	0.246781	-3.32088	1.04545	0.128755
patient 50	male	40	40	G2	66	38	27		9.6	6.1	46.8	105					174	1.07528	0.545977	-3.3297	0.575758	0.155172
patient 51	male	40	40	G4	19	22	30	90	8	5.4	45.5	72					239	0.844711	0.230126	-3.27146	1.15789	0.125523
patient 52	male	47	47	G3	126	48			25.6	12.8	31	73	71	15.6		1.25	134	1.49985	0.895522	-1.70556	0.380952	0
patient 53	male	44	44	G3	27	37	57	68	7.1	5	50.4						100	3.13309	0.925	-3.72217	1.37037	0.57
patient 54	male	46	46	G3	22	26	34	47	11.1	6.8	37.4	76	95	13.6		1.03	253	1.00786	0.256917	-2.48909	1.18182	0.134387
patient 55	male	38	38	G4	22	18	34		6.3	4.5	49.8	62					193	0.755592	0.233161	-3.70544	0.818182	0.176166
patient 56	male	43	43	G2	38	20	22	89	13.7	10.2	40.4	82.8	91	13.6	44.2	1.06	125	1.11608	0.4	-2.68376	0.526316	0.176
patient 57	male	44	44	G3	53	46	30	91	12.3	7.8	45.8	83	101	13.2	34.5	0.99	158	1.75961	0.727848	-3.17366	0.867925	0.189873
patient 58	male	41	41	G3	38	34	37	77	16	10.4	41.8	90.5	89	14	36.4	1.08	145	1.55956	0.586207	-2.75828	0.894737	0.255172
patient 59	male	47	47	G4	47	32	72	87	18	10.3	37.8	77	71	15.7	40.4	1.25	90	2.43757	0.888889	-2.38452	0.680851	0.8
patient 60	female	38	38	G3	40	29	27	89	6.8	5.1	47.1	69					259	0.672747	0.279923	-3.45404	0.725	0.104247
patient 61	female	24	24	G4	34	36	47		6	4.1	47.9		81	14.3	44.9	1.15	209	0.70897	0.430622	-3.55792	1.05882	0.22488
patient 62	male	39	39	G3	21	24	34		17.2	13.8	54	71					73	2.79797	0.821918	-3.77455	1.14286	0.465753
patient 63	male	35	35	G2	21	22	51		5.2	3.1	49.8	95					178	0.943976	0.308989	-3.76044	1.04762	0.286517
patient 64	male	28	28	G3	35	30	22	57	11.5	7.9	43.8	91	63	16.7	37.2	1.37	230	0.61733	0.326087	-3.02294	0.857143	0.0956522
patient 65	male	28	28	G2	53	31	56		19.4	16.1	50.3	100					343	0.347606	0.225948	-3.42555	0.584906	0.163265
patient 66	male	30	30	G2	25	22	29		15.1	12.1	48.6	82					196	0.673469	0.280612	-3.35288	0.88	0.147959
patient 67	male	37	37	G3	139	83	32	92	11.1	7.3	44	85	86	14.2	42.5	1.1	103	2.52892	2.01456	-3.05009	0.597122	0.31068
patient 68	male	38	38	G4	29	49	35	112	17.7	12.6	27.5	77	70	15.4	46.6	1.27	196	1.76411	0.625	-1.51384	1.68966	0.178571
patient 69	male	56	56	G3	23	24	20	70	12.3	9.8	50	76					119	2.35499	0.504202	-3.53066	1.04348	0.168067
patient 70	male	37	37	G3	20	22	35	79	18	8.9	41.6	83	69	16.1	35	1.27	105	1.73349	0.52381	-2.70752	1.1	0.333333
patient 71	male	40	40	G3	45	25	30	89	13.7	9.3	45.9	80	87	14.2	39.3	1.1	138	1.08023	0.452899	-3.15126	0.555556	0.217391
patient 72	male	50	50	G2	19	29	70		8.6	5.8	47						99	3.36013	0.732323	-3.37823	1.52632	0.707071
patient 73	male	43	43	G3	31	24	42		12.6	10.1	49.4	74					219	0.846359	0.273973	-3.47276	0.774194	0.191781
patient 74	male	47	47	G2	22	18	86	77	8.7	6.4	42.8	75	102	13.2	37.8	0.98	195	0.924963	0.230769	-3.01792	0.818182	0.441026
patient 75	male	41	41	G3	28	27	19		17.5	14.2	48.9	92					198	1.05658	0.340909	-3.33609	0.964286	0.0959596

## Sheet: F4
name	sex	age	age（y）	grade	ALT(U/L)	AST(U/L)	GGT(U/L)	ALP(U/L)	TB(umol/L)	IB(umol/L)	ALB(g/L)	CREAT(umol/L)	PTA(%)	PT-sec	APTT-sec	PT-INR	PLT(10E9/L)	FIB4	APRI	ALBI	AAR	GPR
patient 1	male	29	29	G3	37	32	43	97	11	7	44	90	89	14	44	1.07	219	0.749081	0.365297	-3.05268	0.864865	0.196347
patient 2	male	50	50	G3	25	26	36	109	12	8	42	90	92	14	36	1.06	229	1.11332	0.283843	-2.85774	1.04	0.157205
patient 3	female	33	33	G4	38	40	83	54	14	9	40	35	87	14	40	1.09	252	0.828216	0.396825	-2.64356	1.05263	0.329365
patient 4	female	67	67	G3	30	28	17		7	6	41	71	94	14	38	1.04	142	2.49669	0.492958	-2.92724	0.933333	0.119718
patient 5	male	43	43	G3	35	24	20	80	27	18	44	58	79	15	38	1.16	136	1.54894	0.441176	-2.7953	0.685714	0.147059
patient 6	male	47	47	G4	113	61	146	97	6	4	39	63	96	13	35	1.02	167	2.19809	0.913174	-2.80142	0.539823	0.874251
patient 7	male	25	25	G4	40	32	26	71	17	10	51	76	92	14	36	1.05	135	1.04757	0.592593	-3.5229	0.8	0.192593
patient 8	male	39	39	G3	35	37	49	68	16	12	52	69	75	15	40	1.19	123	1.92868	0.752033	-3.62528	1.05714	0.398374
patient 9	male	55	55	G3	32	33	32	59	7	5	42	78	87	14	39	1.09	153	2.06504	0.539216	-3.01224	1.03125	0.20915
patient 10	female	47	47	G1	27	24	16	45	11	8	48	60	91	14	41	1.06	135	1.70557	0.444444	-3.39268	0.888889	0.118519
patient 11	male	55	55	G4	147	69	298	114	50	32	35	94	98	13	36	1.01	267	1.7111	0.646067	-1.85368	0.469388	1.1161
patient 12	female	47	47	G3	25	36	25	98	11	7	35	61	65	16	44	1.32	72	3.91667	1.25	-2.28768	1.44	0.347222
patient 13	female	52	52	G4	59	45	380	108	15	5	39	61	104	13	33	0.98	173	2.01634	0.650289	-2.53878	0.762712	2.19653
patient 14	female	52	52	G3	26	76	202	332	23	11	36	76	65	16	35	1.33	154	2.94367	1.23377	-2.16126	2.92308	1.31169
patient 15	male	62	62	G3	103	70	435	236	27	14	32	42	87	14	37	1.09	282	1.83947	0.620567	-1.7753	0.679612	1.54255
patient 16	male	42	42	G4	72	65	217	139	15	9	36	81	82	14	39	1.14	71	4.76922	2.28873	-2.28378	0.902778	3.05634
patient 17	male	49	49	G4	112	61	84	89	25	11	37	70	62	17	37	1.38	124	3.08631	1.22984	-2.22236	0.544643	0.677419
patient 18	male	38	38	G4	112	80	171	111	14	7	42	78	72	16	36	1.24	115	2.9555	1.73913	-2.81356	0.714286	1.48696
patient 19	male	48	48	G4	37	31	135	80	10	7	38	68	64	17	36	1.35	47	5.68623	1.64894	-2.57	0.837838	2.87234
patient 20	male	46	46	G4	97	61	49	77	15	10	48	74	71	16	38	1.25	47	7.64407	3.24468	-3.30378	0.628866	1.04255
patient 21	male	38	38	G3	33	32	29	56	13	8	38	74	71	16	38	1.23	160	1.3435	0.5	-2.4948	0.969697	0.18125
patient 22	male	46	46	G4	138	92	354	125	16	10	41	69	97	14	45	1.01	143	3.08543	1.60839	-2.69028	0.666667	2.47552
patient 23	female	50	50	G2	24	35	29	86	13	9	45	51	99	13	39	1.01	191	1.54871	0.458115	-3.0898	1.45833	0.151832
patient 24	male	33	33	G3	21	25	13	54	35	25	12	72	54	18	51	1.52	145	1.13793	0.431034	-0.000915091	1.19048	0.0896552
patient 25	male	55	55	G4	37	29	28	116	8	5	39	81	81	15	41	1.14	194	1.52672	0.373711	-2.71896	0.783784	0.14433
patient 26	male	31	31	G4	94	54	126	96	12	9	51	70	91	14	42	1.06	145	1.57105	0.931034	-3.62274	0.574468	0.868966
patient 27	male	41	41	G3	72	47	94	117	12	8	45	84	76	15	37	1.19	138	2.03682	0.851449	-3.11274	0.652778	0.681159
patient 28	male	43	43	G4	270	303	178	131	45	23	32	63	56	18	42	1.47	170	4.40292	4.45588	-1.62888	1.12222	1.04706
patient 29	male	34	34	G3	30	25	60		16.6	10.6	52.1	81					133	1.16683	0.469925	-3.62323	0.833333	0.451128
patient 30	male	18	18	G3	53	36	142		14.4	10.1	49.8	57					95	0.936944	0.947368	-3.46848	0.679245	1.49474
patient 31	male	36	36	G4	36	39	176	76	23.8	12.5	37.9	95	79	14.9	38.9	1.16	194	1.20619	0.502577	-2.31296	1.08333	0.907216
patient 32	male	39	39	G4	35	24	21	74	11.8	8.5	50.3	99					180	0.87896	0.333333	-3.56806	0.685714	0.116667
patient 33	female	27	27	G4	18	22	24		10.5	7.4	44.3	77					201	0.696553	0.273632	-3.09152	1.22222	0.119403
patient 34	male	39	39	G3	40	32	37		11.6	7.9	50.1	85.8					152	1.2982	0.526316	-3.55596	0.8	0.243421
patient 35	male	50	50	G3	23	23	75		13.8	9.5	49.4	64	98	13.3		1.01	220	1.08996	0.261364	-3.44668	1	0.340909
patient 36	female	48	48	G4	21	33	16	69	7.9	5.1	41.1	52	91	14	42.5	1.06	180	1.92032	0.458333	-2.90107	1.57143	0.0888889
patient 37	male	63	63	G4	17	17	39	69	11.3	8.6	38.9	88	106	12.8	37.8	0.97	208	1.24883	0.204327	-2.61147	1	0.1875
patient 38	male	58	58	G3	35	41	39	85	21.1	13.8	41.4						62	6.48315	1.65323	-2.64497	1.17143	0.629032
patient 39	male	60	60	G2	135	43	162	86	4	1.3	45.2	124					200	1.11026	0.5375	-3.44464	0.318519	0.81
patient 40	male	45	45	G3	25	22	26	60	11.1	8.3	49.5	77					218	0.908257	0.252294	-3.51759	0.88	0.119266
patient 41	male	46	46	G4	25	21	123	115	10.8	7.7	44.5	97	77	15	38.9	1.18	133	1.45263	0.394737	-3.10044	0.84	0.924812
patient 42	male	58	58	G3	27	22	43	130	9.3	6	45.7						243	1.01056	0.226337	-3.2453	0.814815	0.176955
patient 43	male	66	66	G2	55	47	83	151	23.4	12.1	41.6	61	73	15.3	39.4	1.21	146	2.86489	0.804795	-2.63232	0.854545	0.568493
patient 44	male	46	46	G4	24	23	41	98	9	6.4	43.5	75	108	12.9	37.6	0.96	188	1.14874	0.305851	-3.0677	0.958333	0.218085
patient 45	male	52	52	G4	113	152	81	43	13.4	8.8	34.3	88	80	14.7	35.6	1.15	87	8.5465	4.36782	-2.17161	1.34513	0.931034
patient 46	male	65	65	G2	20	22	103		12.3	9.5	45.3	78	101	13.3	38.8	0.99	282	1.13389	0.195035	-3.13116	1.1	0.365248
patient 47	male	60	60	G3	28	31	108	126	20.3	13.8	50.2	61	117	12.5	35.9	0.92	124	2.83473	0.625	-3.40405	1.10714	0.870968
patient 48	male	55	55	G2	22	43	95	88	11.3	7.8	39.2	62	85	14.3	39.2	1.1	175	2.88126	0.614286	-2.63697	1.95455	0.542857
patient 49	male	51	51	G2	29	29	51	85	6.4	4.7	45.8						115	2.3882	0.630435	-3.36092	1	0.443478
patient 50	male	52	52	G3	27	47	54	135	9.6	6.5	33.4	74					135	3.48406	0.87037	-2.1907	1.74074	0.4
patient 51	male	29	29	G4	92	176	358		16.9	10.5	37.9	82.7					161	3.30515	2.73292	-2.41109	1.91304	2.2236
patient 52	male	63	63	G4	19	37	52	62	14.7	10.7	39.1	88					41	13.0431	2.2561	-2.55307	1.94737	1.26829
patient 53	male	50	50	G4	37	64	76	63	16.7	11.1	38.9	79	83	14.4	30.1	1.12	84	6.26282	1.90476	-2.49951	1.72973	0.904762
patient 54	male	47	47	G3	72	59	110	84	16.5	9.5	37.4	55	94	13.7	34.9	1.04	181	1.80553	0.814917	-2.37546	0.819444	0.607735
patient 55	male	64	64	G3	518	382	75	114	64.5	30.9	32.8	98	65	16.5	40.8	1.32	43	24.981	22.2093	-1.59369	0.737452	1.74419
patient 56	male	68	68	G4	25	42			58.8	24.2	34.7	94	64	16.5	45.3	1.35	74	7.71892	1.41892	-1.78171	1.68	0
patient 57	male	52	52	G3	40	42	57	66	17.6	12.6	44.9	78					245	1.40947	0.428571	-2.99446	1.05	0.232653
patient 58	male	47	47	G3	88	40	51	77	15.7	7.6	39.4	70	87	14.2	36.6	1.08	249	0.804854	0.401606	-2.55971	0.454545	0.204819
patient 59	male	68	68	G4	28	22	49	79	12.6	8.8	44.4						231	1.22388	0.238095	-3.04776	0.785714	0.212121
patient 60	male	49	49	G2	89	135	14	60	37	23.5	40	103	85	14.2	39.8	1.11	129	5.43557	2.61628	-2.36499	1.51685	0.108527
patient 61	male	63	63	G3	23	33	59	204	47.6	17.1	37.1	53	51	18.6	47.9	1.57	54	8.0278	1.52778	-2.04628	1.43478	1.09259
patient 62	male	44	44	G2	31	31	82	69	8.3	5.4	47.7						277	0.88441	0.279783	-3.44791	1	0.296029
patient 63	male	33	33	G3	20	24	30	82	13.1	8.6	50.5						162	1.09319	0.37037	-3.5551	1.2	0.185185
patient 64	male	51	51	G4	18	25	83	86	10.5	7.6	45						147	2.04436	0.42517	-3.15102	1.38889	0.564626
patient 65	female	47	47	G3	32	32	30		11.9	8.8	48	46					213	1.24823	0.375587	-3.37014	1	0.140845
patient 66	male	54	54	G1	37	26	20	47	27	18.7	43.9	95	92	14	34	1.06	170	1.35774	0.382353	-2.7868	0.702703	0.117647
patient 67	male	34	34	G4	122	83	463	136	50.8	18.6	29	113.2	68	16.1	38.6	1.28	221	1.15607	0.938914	-1.33913	0.680328	2.09502
patient 68	male	38	38	G3	30	30	128	74	10.1	6.3	40.8	70	84	14.3	42.1	1.12	123	1.69215	0.609756	-2.80515	1	1.04065
patient 69	male	38	38	G4	29	24	50		5.5	4.1	49.6	97					273	0.620345	0.21978	-3.72736	0.827586	0.18315
patient 70	male	45	45	G1	35	33	87	71	10.6	8.1	46.2	60	112	12.8	34	0.94	232	1.08194	0.355603	-3.2503	0.942857	0.375
patient 71	male	51	51	G2	29	29	51	85	6.4	4.7	45.8						115	2.3882	0.630435	-3.36092	1	0.443478
